# Supplementary material for: Phylogenomic Resolution of Paleozoic Divergences in Harvestmen (Arachnida, Opiliones) via Analysis of Next-Generation Transcriptome Data
Source: PLoS One. 2012 Aug 24;7(8):e42888. doi: 10.1371/journal.pone.0042888 (PMC3427324; doi:10.1371/journal.pone.0042888)
Supplement: Table S1 — Summary information for individual gene matrices (e.g., gene identities, nucleotide alignment lengths, PI values, average pairwise divergence values, taxon composition, etc.). (XLSX) [file pone.0042888.s002.xlsx]

## Sheet: AllGenes.csv
Gene Name	Gene Abbreviation	AA Max PI	AA Sum PerSite PI	NUC Max PI	NUC Sum PerSite PI	AA Sum Net PI	Nuc Sum Net PI	Final Nucleotide Aligned Length	GeneSet	Taxon Composition	Super Transcripts	Ixodes (Scorp) GenBank	SingleExon, Single Copy	% Pairwise Identity	% Identical Sites	Max Sequence Length	Min Sequence Length	Aligned Length (Geneious)
26S proteasome non-ATPase regulatory subunit	26SprotATP	1.9539	0.596824	0.7014	4.36246	185.612	4083.27	948	100slow	ALL	.	XM_002410711		0.766	0.56	936	916	948
26S proteasome regulatory complex, subunit RPN7_PSMD6	26SprotRPN7	1.5531	2.74068	0.7014	5.57292	1060.64	6486.88	1170	100slow	ALL	Sit	XM_002399599		0.718	0.463	1170	1122	1170
40S ribosomal protein S5	40SribS5	1.3527	1.58827	0.8016	5.15223	331.949	3245.91	639	100slow	ALL	Sit, Hesp	XM_002413909		0.752	0.523	630	627	639
adaptin ear-binding coat-associated protein	adaptinCAP	1.9539	3.7369	0.6012	5.32089	624.062	2665.77	516	100slow	ALL	.	XM_002413304		0.714	0.453	504	492	516
aminotransferase	aminotransferase	1.3527	3.15452	0.6513	5.66123	1264.96	6827.44	1206	100slow	ALL	.	XM_002434189		0.713	0.477	1206	1140	1206
anti-silencing protein	antisilencingprot	2.4549	1.42546	0.6012	4.66336	220.946	2168.46	465	100slow	ALL	.	XM_002414999		0.762	0.561	467	467	467
ATP-dependent Clp protease, proteolytic subunit	ATPdepprotsubunit	1.503	2.6556	0.7014	5.52699	539.086	3365.94	609	100slow	ALL	.	XM_002411790		0.717	0.493	609	609	609
box H_ACA snoRNP	boxHACAsnoRNP	4.1583	1.00022	0.8517	4.62801	127.028	1777.16	390	100slow	ALL	Prot	XM_002435750		0.739	0.49	384	384	390
casein kinase II, beta subunit	caseinkinaseIIbeta	2.8056	0.549024	0.6513	4.14222	121.334	2758.72	669	100slow	ALL	.	XM_002415034		0.79	0.601	666	654	669
CCR4-associated factor	CCR4assfactor	2.1543	1.29138	0.6513	5.40014	365.462	4584.72	855	100slow	ALL	Prot	XM_002403264		0.744	0.536	855	852	855
cell cycle-associated protein	cellcycleassprot	1.6032	1.595	0.7515	4.74191	354.09	3172.34	672	100slow	ALL	Sclero	XM_002406698		0.765	0.558	672	609	672
coatomer gamma subunit	coatomergammasubunit	2.004	1.95766	0.7014	5.50412	1728.61	14596.9	2673	100slow	ALL	Prot	XM_002413194		0.718	0.443	2646	2607	2674
coiled-coil protein	coiledcoilprot	2.2044	2.44482	0.7515	4.64344	344.719	1964.18	432	100slow	ALL	.	XM_002414354		0.719	0.472	417	399	432
component of the U4_U6.U5 snRNP_mitosis protein DIM1	compU4U6U5snRNPmitosisprotDIM1	5.01	0.336392	0.501	3.29918	47.7677	1415.35	429	100slow	ALL	Prot	XM_002434503		0.798	0.62	429	393	429
COP9 signalosome, subunit CSN3	COP9	2.505	2.5543	0.6513	5.37899	1037.05	6551.6	1230	100slow	ALL	.	XM_002434857		0.727	0.474	1230	1218	1230
Cyfip2 protein	Cyfip2	2.6553	1.555	0.7515	4.88067	430.734	4070.48	837	100slow	ALL	.	XM_002410465		0.741	0.501	834	780	837
cysteine-rich PDZ-binding protein	cysteinerichPDZbindingprot	2.4549	2.17928	0.6513	4.30393	220.107	1317	306	100slow	ALL	Hesp	XM_002400438	SCSE	0.751	0.52	306	300	306
cytoglobin-1	cytoglobin1	1.9038	3.20113	0.9519	5.48255	518.582	2664.52	486	100slow	ALL	.	XM_002405110		0.731	0.447	486	486	486
DNA polymerase delta processivity factor	DNApoldelta	2.6553	1.89348	0.7014	4.89952	494.198	3851.02	786	100slow	ALL	Prot	XM_002414305		0.752	0.543	786	783	786
DNA replication factor/protein phosphatase inhibitor SET/SPR-2	DNArepSETSPR2	3.3066	1.03759	0.7515	4.28527	252.135	3123.96	729	100slow	ALL	.	XM_002411657		0.774	0.56	729	555	729
DNA-directed RNA polymerase II	DNAdirRNApolII	4.2585	0.83501	0.5511	4.18705	110.221	1670.63	399	100slow	ALL	Hesp	XM_002413722	SCSE	0.773	0.559	399	399	399
DNA-directed RNA polymerase subunit E'	DNAdirRNApolsubE	4.7595	0.562283	0.7014	4.29861	96.1505	2218.08	528	100slow	ALL	.	XM_002399774		0.756	0.494	522	515	528
enhancer of rudimentary	enhancerofrud	4.6092	0.693167	0.6513	4.52806	71.3962	1412.75	312	100slow	ALL	Ortho	XM_002402564		0.768	0.574	312	312	312
ER lumen protein retaining receptor	ERlumenprot	1.8537	2.231	0.7515	5.70379	472.973	3644.72	639	100slow	ALL	Sit	XM_002413080		0.731	0.488	639	567	639
Erlin-2	Erlin2	2.004	2.63822	0.5511	5.25871	503.901	3013.24	573	100slow	ALL	.	XM_002407398		0.753	0.513	573	522	573
eukaryotic translation initiation factor 3 subunit	eukaryoticTIF3subunit	2.505	1.96146	0.8016	4.74076	963.078	6983.14	1488	100slow	ALL	.	XM_002404208		0.745	0.507	1476	1464	1485
fructose-1,6-bisphosphatase	fructose16bisphosphatase	2.004	3.14655	0.7014	5.43231	1283.79	6665.45	1005	100slow	ALL	.	XM_002434617		0.714	0.464	1002	993	1005
glucose de-repression and pre-vacuolar sorting protein	glucosederepressionprot	4.1082	1.02852	0.501	4.9512	85.367	1232.85	480	100slow	ALL	.	XM_002410898		0.739	0.49	477	477	480
glutamate dehydrogenase	glutamatedehydro	2.3046	1.69245	0.6513	4.97547	868.226	7672.18	1548	100slow	ALL	Prot	XM_002405852		0.721	0.466	1605	1602	1608
GTP cyclohydrolase I	GTPcyclohydrolaseI	2.3046	1.49152	0.6513	4.82734	204.338	1998.52	420	100slow	ALL	Prot	XM_002410022		0.749	0.526	414	414	420
GTP-binding protein	GTPbindingprot	1.2024	3.50618	0.7515	5.77691	1395.46	6914.96	1197	100slow	ALL	Prot	XM_002407878		0.724	0.485	1197	1152	1197
GTP-binding protein 2	GTPbindingprot2	2.1042	1.1593	0.6513	4.95081	355.904	4574.55	930	100slow	ALL	.	XM_002411916		0.765	0.552	927	924	930
H(beta)58 protein	Hbeta58prot	2.1543	0.986534	0.6513	4.61645	308.785	4348.7	948	100slow	ALL	.	XM_002435804		0.763	0.559	942	933	948
hypothetical protein XM_002407684	hpXM002407684	2.7054	2.19486	0.9519	4.83776	500.428	3309.03	702	100slow	ALL	Ortho	XM_002407684		0.725	0.454	684	684	702
hypothetical protein XM_002403320	hpXM002403320	5.01	0.0441311	0.6012	4.24371	4.85442	1413.16	333	100slow	ALL	.	XM_002403320		0.802	0.646	333	243	333
hypothetical protein XM_002403743	hpXM002403743	1.3527	3.80479	0.7014	5.05992	414.722	1669.77	330	100slow	ALL	Sit	XM_002403743		0.731	0.473	330	291	330
hypothetical protein XM_002404009	hpXM002404009	2.7054	0.742314	0.7515	4.19927	90.5623	1549.53	369	100slow	ALL	.	XM_002404009		0.765	0.547	369	285	369
hypothetical protein XM_002404889	hpXM002404889	3.4068	1.4527	0.6513	4.47769	245.507	2283.62	510	100slow	ALL	Leio	XM_002404889		0.746	0.531	510	504	510
hypothetical protein XM_002405975	hpXM002405975	1.4028	1.76356	0.9018	4.4789	165.775	1276.49	306	100slow	ALL	.	XM_002405975		0.748	0.516	306	276	306
hypothetical protein XM_002406443	hpXM002406443	1.8036	2.1629	0.7515	4.89193	512.608	3492.84	717	100slow	ALL	.	XM_002406443		0.751	0.522	711	600	714
hypothetical protein XM_002408031	hpXM002408031	2.1042	3.36718	0.7515	5.67836	582.523	2947.07	519	100slow	ALL	.	XM_002408031		0.714	0.464	519	519	519
hypothetical protein XM_002408563	hpXM002408563	2.7555	0.554805	0.6513	4.3075	107.077	2532.81	588	100slow	ALL	.	XM_002408563		0.769	0.565	588	525	588
hypothetical protein XM_002410923	hpXM002410923	1.8036	2.90366	0.7014	5.39846	1292.13	7206.95	1335	100slow	ALL	.	XM_002410923		0.721	0.469	1448	1428	1451
hypothetical protein XM_002435165	hpXM002435165	2.6553	1.87133	0.8016	4.42115	366.78	2599.63	591	100slow	ALL	.	XM_002435165		0.757	0.49	588	579	588
hypothetical protein XM_002435752	hpXM002435752	2.4549	0.951938	0.7515	4.61846	193.243	2826.5	621	100slow	ALL	Sclero, Prot	XM_002435752		0.778	0.581	618	612	621
lectin	lectin	1.6533	3.83125	0.8016	5.65574	1172.36	5208.93	921	100slow	ALL	Prot	XM_002400894		0.714	0.465	921	915	921
mediator of RNA polymerase II transcription subunit	medRNApolIIts	2.4048	2.27212	0.6012	5.03259	270.382	1796.63	357	100slow	ALL	Prot	XM_002407291		0.724	0.476	357	357	357
mediator of RNA polymerase II transcription subunit 3	medRNApolIIts3	2.3547	2.45023	0.5511	5.42909	328.331	2198.78	405	100slow	ALL	.	XM_002401338		0.718	0.464	405	381	405
membrane coat complex retromer	membranecoatcomplexretromer	3.7074	1.11363	0.5511	5.25405	202.68	2884.47	549	100slow	ALL	.	XM_002400506	SCSE	0.747	0.552	549	549	549
methyl-CpG binding transcription regulator	methylCpGbtr	3.0561	1.60199	0.7014	4.91303	384.478	3537.38	720	100slow	ALL	Prot	XM_002407918		0.74	0.508	720	642	720
methylmalonyl coenzyme A mutase	methylmalonylcoenzAmutase	1.1523	3.48715	0.7515	5.6558	2434.03	11843.3	2097	100slow	ALL	Siro	XM_002409555	SCSE	0.711	0.473	2097	1755	2097
Mg2_and Co2_transporter	Mg2Co2trans	2.004	2.2896	0.6513	5.34119	709.776	5015.37	948	100slow	ALL	.	XM_002405895		0.729	0.492	939	912	948
mRNA cleavage factor I subunit	mRNAcleavfacIsubunit	2.0541	1.49087	0.7014	5.06108	344.39	3522.51	711	100slow	ALL	Ortho, Prot	XM_002413789	SCSE	0.74	0.53	702	672	711
mRNA splicing factor	mRNAsplicingfactor	1.3026	3.26213	0.7014	5.4034	1745.24	8688.67	1626	100slow	ALL	.	XM_002402682		0.725	0.482	1608	1602	1626
negative effector of RNA polymerase III synthesis	negeffRNApolIIIsyn	1.4028	3.22933	0.7014	5.74385	691.076	3687.55	642	100slow	ALL	.	XM_002435461		0.715	0.444	642	603	642
nuclear transport factor	nucleartransportfactor	2.2044	2.30095	0.7515	5.2518	294.522	2032.45	387	100slow	ALL	Prot	XM_002402610		0.741	0.478	387	306	387
nut2	nut2	3.5571	1.4973	0.7014	4.60006	208.125	1932.02	420	100slow	ALL	Prot	XM_002412720	SCSE	0.749	0.514	414	396	420
parafibromin	parafibromin	1.7034	2.35181	0.7014	5.42889	585.6	4055.38	768	100slow	ALL	Prot	XM_002409640		0.729	0.469	756	744	768
partner of Nob1	partnerofNob1	2.6553	2.01984	0.7515	4.77372	317.115	2248.42	471	100slow	ALL	.	XM_002414743		0.727	0.488	471	471	471
pre-mRNA-splicing factor 38A	premRNAsf38A	1.7535	2.50298	0.6513	5.32518	498.093	3179.13	597	100slow	ALL	.	XM_002413010		0.724	0.482	597	561	597
prohibitin	prohibitin	2.7054	1.71817	0.7014	4.80063	494.834	4147.74	870	100slow	ALL	.	XM_002411792		0.737	0.507	864	843	870
protein involved in cell differentiation_sexual development	protcelldiffsexdev	2.3547	0.857163	0.6012	5.21253	213.434	3893.76	765	100slow	ALL	Prot	XM_002410729		0.751	0.548	762	717	765
protein Mo25	proteinMo25	2.7555	0.856647	0.6513	4.65962	287.833	4710.87	1023	100slow	ALL	.	XM_002434145		0.745	0.457	1011	1011	1023
protein phosphatase 2A regulatory subunit A	proteinphosphatase2ArsA	3.1062	0.961076	0.6513	5.4584	561.268	9563.12	1776	100slow	ALL	.	XM_002406038		0.75	0.535	1752	1725	1776
protein pob	proteinpob	3.006	0.923581	0.7014	4.3782	200.417	2850.21	666	100slow	ALL	.	XM_002413197		0.758	0.509	666	648	668
recombining binding protein suppressor of hairless	recombbindprotsuppofhairless	2.6052	0.771012	0.7014	4.65551	330.764	5991.64	1311	100slow	ALL	Prot	XM_002406691	SCSE	0.766	0.562	1287	1251	1311
ribosomal protein L12	riboprotL12	2.1042	2.32229	0.7014	5.46399	383.178	2721.06	498	100slow	ALL	.	XM_002433985		0.739	0.518	498	447	498
ribosomal protein S19	riboprotS19	2.1543	2.70579	0.9519	5.32548	381.516	2252.68	423	100slow	ALL	.	XM_002408308		0.717	0.454	423	420	423
ribosome biogenesis protein NIP7	ribosomebiogenprotNIP7	1.7535	3.02388	0.6513	6.04687	444.51	2666.67	441	100slow	ALL	Prot	XM_002433965		0.711	0.447	441	414	441
RNA binding protein	RNAbindingprot	1.3527	2.59779	0.6513	5.23357	532.547	3218.65	615	100slow	ALL	Prot	XM_002406559		0.739	0.52	615	612	615
RNA-binding protein	RNAbindingprot1	2.004	2.32951	0.7014	5.39176	684.877	4755.53	882	100slow	ALL	.	XM_002403416		0.729	0.51	882	792	882
S-adenosylhomocysteine hydrolase	Sadhomocysteinehydro	1.2525	2.58651	0.6012	5.31956	1119.96	6926.06	1305	100slow	ALL	.	XM_002406549		0.736	0.504	1302	1107	1305
sap30	sap30	2.004	1.51676	0.7515	4.82629	244.198	2331.1	483	100slow	ALL	.	XM_002403548		0.749	0.528	483	444	483
secreted salivary gland peptide1	secsalivglandpep1	2.1042	2.04579	0.6513	4.98962	290.501	2125.58	426	100slow	ALL	.	XM_002410745		0.738	0.493	426	426	426
selenophosphate synthase	selenophosphatesynthase	3.006	1.59933	0.8517	4.74099	407.829	3626.85	765	100slow	ALL	Prot	XM_002434418		0.736	0.484	765	765	765
signal peptidase	signalpeptidase	1.7034	2.35736	0.6513	5.37036	421.968	2899.99	540	100slow	ALL	Prot	XM_002403256		0.729	0.478	540	540	540
small nuclear ribonucleoprotein sm D2	smallnucribonucprotmD2	3.6072	0.322268	0.7515	4.14809	37.383	1443.53	348	100slow	ALL	.	XM_002411703		0.775	0.592	348	279	348
snrnp sm protein	snrnpsmprot	1.6533	1.88847	0.6513	5.32056	192.624	1644.05	309	100slow	ALL	.	XM_002410557		0.731	0.502	309	303	309
spindle pole body protein	spindlepolebodyprot	2.5551	1.95166	0.7515	5.02964	359.106	2776.36	552	100slow	ALL	.	XM_002403943	SCSE	0.724	0.48	552	531	552
splicing factor 3A subunit	splicingfactor3A	2.9559	1.03104	0.7515	4.77152	219.61	3049	639	100slow	ALL	.	XM_002403549		0.76	0.562	639	603	639
splicing factor 3B subunit	splicingfactor3B	2.8557	0.514274	0.7014	4.37719	533.816	13643.7	3171	100slow	ALL	.	XM_002406091		0.77	0.576	3111	3099	3162
succinate dehydrogenase	succinatedehydrogenase	1.7535	2.74134	0.6513	5.61736	682.594	4213.02	750	100slow	ALL	Hesp	XM_002403744		0.728	0.491	750	747	750
transcription elongation factor SPT4	transcelongfacSPT4	2.1042	2.4869	0.9018	5.00346	288.48	1756.21	357	100slow	ALL	Prot	XM_002400856		0.738	0.499	357	351	357
transcription factor containing NAC and TS-N domains	transcregSOH1	2.4549	1.39292	0.9519	4.39374	153.221	1449.93	330	100slow	ALL	Prot	XM_002405545		0.753	0.54	483	474	483
transcription initiation factor TFII-D subunit	transcrfactNACandTSNdomains	2.5551	1.45935	0.6012	4.88206	233.496	2358.03	486	100slow	ALL	Ortho	XM_002413093		0.711	0.463	363	354	363
transcription initiation factor TFII-D, subunit TAF10	transcrinitfacTFIIDsubunit	1.3026	2.87213	0.8016	5.89899	344.655	2141.33	363	100slow	ALL	Ortho	XM_002416023		0.744	0.522	309	294	312
transcriptional regulator SOH1	transcrinitfacTFIIDsubunitTAF10	2.0541	1.41418	0.7014	4.95162	144.246	1530.05	312	100slow	ALL	.	XM_002409346	SCSE	0.73	0.424	330	330	330
translation elongation factor EF-1 alpha/Tu	translelongfacEF1alphaTu	1.6533	1.17063	0.7515	4.91528	517.419	6532.4	1329	100slow	ALL	.	XM_002434509		0.77	0.557	1329	1329	1329
translation initiation factor 2, alpha subunit	translinitfac2alphasubunit	2.1042	2.23589	0.7014	5.11082	684.182	4691.74	918	100slow	ALL	Prot	XM_002410554		0.742	0.513	918	918	918
translation initiation factor 5A	translinitfac5A	2.8557	1.20125	1.1022	4.22051	186.194	1975.2	468	100slow	ALL	Prot	XM_002410053		0.782	0.547	468	438	468
transmembrane protein 6	transmembprot6	1.7535	1.96709	0.7014	5.09674	373.747	2920.43	576	100slow	ALL	Prot	XM_002416313		0.746	0.514	576	567	576
ubiquitin-conjugating enzyme	ubiquitinconjugatingenzyme	1.7034	2.78726	0.8016	5.39726	928.158	5391.86	1017	100slow	ALL	.	XM_002433402		0.715	0.468	999	990	1017
Ufm1-conjugating enzyme	Ufm1conjugatingenzyme	1.8036	2.25843	0.7014	4.61085	365.866	2240.87	486	100slow	ALL	.	XM_002403578		0.766	0.547	486	453	486
vacuolar H+ ATPase	vacuolarHATPase	3.1062	1.03211	0.6513	4.81305	318.923	4476.13	930	100slow	ALL	.	XM_002403484		0.763	0.551	930	927	930
vacuolar H+-ATPase V1 sector, subunit D	vacuolarHATPaseV1sectorsubunitD	3.1563	0.82009	0.7014	4.95336	129.574	2347.89	474	100slow	ALL	.	XM_002435539		0.748	0.534	474	468	474
vesicle transport protein GOT1B	vesicletransprotGOT1B	1.3026	2.74922	0.7014	5.57864	384.89	2359.77	423	100slow	ALL	Prot	XM_002411548		0.733	0.504	423	423	423
WD-repeat protein	WDrepeatprotein	1.6032	2.77217	0.6513	5.87991	914.815	5821.11	993	100slow	ALL	.	XM_002403328		0.712	0.453	993	909	993
Yippee-type zinc-binding protein	YippeeZBP	4.4088	0.162637	0.7515	4.68907	19.3538	1688.07	360	100slow	ALL	.	XM_002413987		0.781	0.592	360	357	360
zinc finger protein 2	zincfingerprotein2	1.2525	2.79889	0.501	5.51281	537.387	3191.92	603	100slow	ALL	.	XM_002407923		0.722	0.477	597	567	600
zinc finger protein 3	zincfingerprotein3	1.5531	3.38231	0.6513	5.83726	835.43	4342.92	744	100slow	ALL	.	XM_002414510		0.714	0.466	744	744	744
								74781			Prot = 28		SCSE = 9
40S ribosomal protein S10	40SriboprotS10	2.004	2.40771	0.7515	5.16071	337.079	2167.5	423	100med	ALL	.	XM_002416475		0.71	0.453	471	393	483
acetyl-CoA hydrolase	acetylCoAhydrolase	1.8036	2.94388	0.6513	5.73956	1312.97	7696.75	1341	100med	ALL	Sit, Prot	XM_002415296		0.694	0.42	1449	1389	1455
adenylosuccinate synthetase	adenylosuccinatesynthetase	1.5531	3.87442	0.6513	6.14055	1232.07	5858.09	957	100med	ALL	.	XM_002412825		0.671	0.377	954	951	957
adhesion regulating molecule	adhesionregulatingmolecule	1.4529	3.79358	0.7515	5.40283	675.257	2885.11	543	100med	ALL	.	XM_002412365		0.689	0.429	543	513	543
alpha-aspartyl dipeptidase	alphaaspartyldipeptidase	1.3527	5.30993	0.7515	6.31837	1247.83	4454.45	711	100med	ALL	Leio	XM_002436097		0.672	0.368	711	654	711
arp2_3 complex 16 kD subunit	arp23complex16kDsu	2.2044	2.87375	0.6513	5.49764	436.81	2523.42	471	100med	ALL	Sit	XM_002410062		0.704	0.41	471	444	471
ATP synthase gamma subunit	ATPsynthasegammasubu	1.1523	5.14726	0.7014	6.1204	1513.3	5416.55	888	100med	ALL	Prot	XM_002415459		0.679	0.417	882	861	888
autophagy protein	autophagyprotein	0.6012	5.53469	0.7014	6.9266	1129.08	4259.86	618	100med	ALL	.	XM_002414126		0.653	0.354	612	585	618
brain protein	brainprotein	1.3527	4.32261	0.7014	6.20508	462.519	1991.83	321	100med	ALL	.	XM_002436234		0.658	0.391	378	318	381
Canopy3	Canopy3	0.9018	3.50752	0.6012	5.59654	610.308	2921.4	522	100med	ALL	.	XM_002412428	SCSE	0.702	0.452	522	516	522
cell division cycle regulator protein	celldivisioncycleregprot	0.8517	6.12634	0.6513	6.72092	2138.09	7036.8	1047	100med	ALL	Prot	XM_002414256		0.664	0.38	1044	1032	1047
cystinosin	cystinosin	0.7515	6.80289	0.6513	7.0142	1707.52	5281.69	756	100med	ALL	Siro	XM_002404732		0.653	0.364	753	753	756
cytochrome C oxidase assembly protein COX11	cytoCoxidaseassprotCOX11	0.4509	5.45305	0.8016	6.11131	959.737	3226.77	531	100med	ALL	.	XM_002404198		0.683	0.401	531	528	531
DEAD-box protein	DEADboxprotein	0.9018	5.13252	0.7014	6.31518	3633.83	13413.5	2148	100med	ALL	Prot	XM_002400227		0.666	0.403	2124	1755	2148
decarboxylase	decarboxylase	1.7535	3.30745	0.8016	5.4885	651.567	3243.7	603	100med	ALL	.	XM_002411433		0.71	0.444	591	591	603
dynactin subunit	dynactinsubunit	1.2024	4.35949	0.6513	6.13973	736.753	3112.84	510	100med	ALL	.	XM_002413967		0.664	0.376	510	501	510
eyes absent 1 protein	eyesabsent1protein	1.9038	3.06297	0.6513	5.88643	744.303	4308.87	759	100med	ALL	Leio	XM_002400770		0.703	0.416	732	726	759
fumarylacetoacetate hydrolase	fumarylacetoacetatehydro	1.0521	5.59606	0.6012	6.56899	1124.81	3961.1	603	100med	ALL	.	XM_002434940		0.654	0.385	603	600	603
G-protein	Gprotein	1.4028	5.74165	0.7515	6.51569	1395.22	4769.48	741	100med	ALL	Prot	XM_002416416		0.651	0.358	735	694	741
golgi membrane protein sb14	golgimembraneprotsb14	1.0521	4.20776	0.6012	6.66734	824.721	3940.4	591	100med	ALL	.	XM_002414618	SCSE	0.672	0.425	591	585	591
golgi protein	golgiprotein	1.3026	2.43036	0.7515	5.70311	699.943	4944.59	876	100med	ALL	.	XM_002414918		0.705	0.462	867	852	876
grpe protein	grpeprotein	1.002	5.34878	0.6012	6.9842	695.341	2723.84	390	100med	ALL	.	XM_002435642		0.667	0.364	390	379	390
H4-K20-specific histone methyltransferase SET7	H4K20histmettransSET7	1.2024	5.38225	0.7515	6.72437	828.867	3126.83	465	100med	ALL	.	XM_002410298		0.663	0.376	465	462	465
heat shock protein	heatshockprotein	1.4529	4.98574	0.7014	6.09695	508.546	1883.96	309	100med	ALL	Sit, Hesp	XM_002433676		0.675	0.414	309	279	309
hypothetical protein XM_002400893	hpXM002400893	2.9559	3.14724	0.5511	5.54627	333.607	1780.35	321	100med	ALL	.	XM_002400893		0.702	0.396	321	267	321
hypothetical protein XM_002401496	hpXM002401496	1.4529	2.98872	0.8016	5.36657	1171.58	6327.19	1191	100med	ALL	.	XM_002401496		0.691	0.391	1176	978	1191
hypothetical protein XM_002402024	hpXM002402024	2.4048	2.53508	0.8016	5.77629	512.086	3517.76	687	100med	ALL	.	XM_002402024		0.662	0.314	609	609	687
hypothetical protein XM_002403505	hpXM002403505	1.9539	4.65514	0.6012	6.34317	577.238	2378.69	375	100med	ALL	.	XM_002403505		0.69	0.435	375	369	375
hypothetical protein XM_002403691	hpXM002403691	1.3527	4.75929	0.6012	5.9815	480.688	1830.34	309	100med	ALL	Ortho	XM_002403691	SCSE	0.677	0.402	306	258	306
hypothetical protein XM_002404238	hpXM002404238	2.1042	2.77921	0.7014	5.1847	347.401	1944.26	384	100med	ALL	.	XM_002404238		0.684	0.397	420	375	423
hypothetical protein XM_002404477	hpXM002404477	1.7034	4.07557	0.7515	6.29298	484.993	2246.59	366	100med	ALL	Leio	XM_002404477		0.671	0.358	363	357	363
hypothetical protein XM_002407838	hpXM002407838	1.503	4.05115	0.6513	5.51875	814.281	3327.81	612	100med	ALL	.	XM_002407838		0.697	0.441	606	600	612
hypothetical protein XM_002409440	hpXM002409440	1.1022	3.46892	0.7014	5.01644	360.768	1580.18	324	100med	ALL	Trog	XM_002409440		0.697	0.429	324	300	324
hypothetical protein XM_002411067	hpXM002411067	1.6533	4.50238	0.6012	5.69933	661.85	2530.5	444	100med	ALL	Prot	XM_002411067		0.674	0.399	444	426	444
hypothetical protein XM_002412852	hpXM002412852	0.8517	5.22507	0.7014	6.46491	668.809	2482.52	384	100med	ALL	.	XM_002412852		0.668	0.383	384	318	384
hypothetical protein XM_002413647	hpXM002413647	1.3527	4.23698	0.7515	5.78591	491.49	2030.85	354	100med	ALL	.	XM_002413647		0.672	0.415	354	336	354
hypothetical protein XM_002434462	hpXM002434462	1.5531	4.27828	0.7014	6.7758	821.43	3902.86	600	100med	ALL	.	XM_002434462		0.665	0.37	600	567	600
hypothetical protein XM_002435288	hpXM002435288	1.4529	4.799	0.8016	6.02542	1262.14	4754.06	789	100med	ALL	Leio, Prot	XM_002435288		0.652	0.324	789	696	789
hypothetical protein XM_002435656	hpXM002435656	1.1022	5.8032	0.7014	6.78981	1102.61	3870.19	570	100med	ALL	.	XM_002435656		0.678	0.379	570	570	570
isochorismatase domain-containing protein 2	isochorismatasedomcontprot2	1.3026	5.01729	0.7014	6.1493	988.407	3634.24	591	100med	ALL	.	XM_002400675		0.671	0.406	591	565	591
lipoic acid synthase	lipoicacidsynthase	0.8016	4.42629	0.6513	5.94486	1000.34	4030.62	678	100med	ALL	.	XM_002436198		0.685	0.447	678	678	678
LisH motif-containing protein	LisHmotifcontprot	1.9539	2.16515	0.6012	5.65641	487.158	3835.05	690	100med	ALL	.	XM_002402022		0.703	0.429	678	672	690
Loss of heterozygosity 12 chromosomal region 1 protein	Lossofhet12cr1prot	1.7535	4.08408	0.7014	6.12992	865.824	3917.02	642	100med	ALL	Prot	XM_002406942		0.662	0.364	639	471	642
mediator of RNA polymerase II transcription subunit 2	medRNApolIIts2	1.4028	3.15648	0.7515	5.44771	716.52	3726.23	690	100med	ALL	.	XM_002400510		0.696	0.448	678	498	690
mitochondrial import inner membrane translocase, subunit TIM44	mitoimportmembtranssuTIM44	1.4529	4.52197	0.6513	5.68649	1813.31	6857.91	1212	100med	ALL	Siro, Prot	XM_002414967	SCSE	0.699	0.426	1212	1203	1212
molecular chaperone	molecularchaperone	1.7034	4.51486	0.6513	5.8314	510.179	1976.84	339	100med	ALL	.	XM_002402929	SCSE	0.656	0.353	360	285	360
MP1 adaptor interacting protein P14	MP1adaptorintprotP14	1.8036	3.53779	0.7014	5.20065	442.224	1965.85	390	100med	ALL	Sit	XM_002411771		0.683	0.395	390	378	390
NADH-ubiquinone dehydrogenase	NADHubiquinonedehydro	1.1523	4.74701	0.7014	6.30856	1163.02	4655.72	741	100med	ALL	.	XM_002414770		0.668	0.383	738	732	741
NMD protein affecting ribosome stability and mRNA decay	NMDprotaffribostabRNAdecay	1.3527	5.31743	0.7014	6.36067	2642.76	9483.76	1494	100med	ALL	Prot	XM_002416019	SCSE	0.67	0.392	1494	1482	1494
nucleolar protein	nucleolarprotein	1.503	4.35329	0.6513	6.2804	1985.1	8591.59	1377	100med	ALL	Siro, Hesp, Prot	XM_002408390		0.677	0.392	1368	1352	1374
PCNP: PEST proteolytic signal-containing nuclear protein	PCNPPEST	1.2525	3.86187	0.7515	6.01453	413.22	1930.66	336	100med	ALL	.	XM_002400440		0.685	0.399	354	324	366
phosphoglycerate mutase	phosphoglyceratemutase	1.4028	4.20076	0.6513	5.74549	2142.39	8807.83	1533	100med	ALL	Siro, Prot	XM_002408163	SCSE	0.692	0.427	1533	1518	1533
prefoldin	prefoldin	1.8537	4.42265	0.5511	6.65011	561.677	2573.59	387	100med	ALL	.	XM_002404865		0.678	0.37	387	372	387
prefoldin 2	prefoldin2	1.7535	3.86131	0.7014	5.80529	660.284	2978.11	513	100med	ALL	.	XM_002401300		0.678	0.383	540	513	540
prefoldin 4	prefoldin4	1.6032	4.8293	0.6513	5.86028	763.03	2795.35	477	100med	ALL	.	XM_002413810		0.688	0.394	477	462	477
prenylated Rab acceptor	prenylatedRabacceptor	2.0541	4.749	0.7515	6.47278	764.589	3145.77	492	100med	ALL	Prot	XM_002435761		0.677	0.4	489	486	492
programmed cell death protein	programmedcelldeathprot	1.1523	3.83298	0.6513	6.47145	824.09	4193.5	651	100med	ALL	Hesp	XM_002408484		0.688	0.433	648	627	651
programmed cell death-involved protein	progcelldeathinvolvedprot	1.7034	3.69482	0.7515	5.66159	1389.25	6403.25	1134	100med	ALL	Prot	XM_002434613		0.704	0.446	1131	962	1134
protective antigen 4D8	protectiveantigen4D8	1.4028	4.29634	0.8517	6.34553	764.748	3407.55	564	100med	ALL	.	XM_002414448		0.658	0.367	555	522	564
protein C10	proteinC10	1.7535	5.28767	0.7014	5.30063	534.055	1606.09	303	100med	ALL	Ortho, Prot	XM_002406612		0.662	0.37	303	288	303
protein jagunal	proteinjagunal	1.9038	3.8014	0.9018	6.27074	691.855	3423.83	549	100med	ALL	.	XM_002403161		0.682	0.403	546	546	549
protein LZIC	proteinLZIC	1.503	5.36414	0.7014	6.74041	1019.19	3862.26	576	100med	ALL	Ortho	XM_002413003	SCSE	0.658	0.349	573	507	576
protein pellino	proteinpellino	1.6533	2.26646	0.6513	5.76309	886.187	6777.39	1185	100med	ALL	Hesp	XM_002411200		0.705	0.443	1173	1170	1185
protein-L-isoaspartate(D-aspartate) O-methyltransferase	protLisoasparDasparOmetrans	1.4028	3.84801	0.7515	5.4734	865.802	3694.54	675	100med	ALL	.	XM_002402085		0.708	0.471	675	666	675
protein-tyrosine-phosphatase	proteintyrosinephosphatase	1.5531	5.60072	0.7014	6.81978	800.903	2946.14	462	100med	ALL	.	XM_002400750		0.655	0.353	462	432	462
PUA domain-containing RNA-binding protein	PUAdomconRNAbindingprot	1.9038	2.0954	0.6012	5.32823	377.172	2893.23	543	100med	ALL	Hesp	XM_002408115		0.709	0.405	543	543	543
rat sphingolipid delta 4 desaturase	ratsphingolipiddelta4desat	1.1022	4.7465	0.7014	6.23736	1495.15	5894.31	945	100med	ALL	Prot	XM_002403931		0.696	0.436	945	945	945
ribose-5-phosphate isomerase	ribose5phosphateisomerase	1.002	5.6187	0.7515	6.78223	960.798	3479.28	516	100med	ALL	.	XM_002413244		0.659	0.378	516	513	516
RNA polymerase II transcription elongation factor	RNApolIItranscelongfac	1.0521	3.61196	0.7515	5.40411	426.211	1929.27	360	100med	ALL	.	XM_002410944	SCSE	0.705	0.447	357	351	360
RNA polymerase II transcription factor complex subunit	RNApolIItranscrfactcompsubu	1.2024	5.54272	0.6513	6.69742	1341.34	4862.33	744	100med	ALL	.	XM_002399504		0.652	0.358	740	705	743
secreted inorganic pyrophosphatase	secdinorgpyrophosphatase	1.3527	4.48152	0.7014	5.56411	1268.27	4740.62	852	100med	ALL	.	XM_002409122		0.704	0.428	852	849	852
secreted salivary gland peptide 3	secretorycarrierassmembprot	1.2024	4.70915	0.7014	6.99378	1191.42	5308.28	765	100med	ALL	Ortho, Hesp, Prot	XM_002402269		0.678	0.386	342	258	342
secretory carrier-associated membrane protein	secsalivaryglandpep3	1.5531	5.17586	0.7014	6.602	590.048	2257.88	342	100med	ALL	.	XM_002409865		0.665	0.384	762	750	765
signal peptidase complex, subunit SPC25	signalpeptcomplexsuSPC25	1.3527	4.59539	0.6513	6.32264	840.957	3490.1	552	100med	ALL	Ortho	XM_002401926	SCSE	0.674	0.402	552	543	552
ski interacting protein	skiinteractingprotein	1.3026	3.222	0.6513	5.60296	1704.44	8891.89	1593	100med	ALL	Prot	XM_002405373	SCSE	0.699	0.461	1584	1546	1593
SNARE-associated protein snapin	SNAREassocprotsnapin	2.1543	2.564	0.6513	5.54965	258.964	1681.54	303	100med	ALL	.	XM_002406042		0.704	0.452	305	305	305
sorting nexin-21	sortingnexin21	1.5531	4.31148	0.6513	6.62208	892.476	4112.31	645	100med	ALL	Sit	XM_002435470	SCSE	0.659	0.366	621	618	645
surfeit 4 protein	surfeit4protein	1.7034	3.38358	0.6513	6.23297	906.8	5030.01	807	100med	ALL	.	XM_002405881		0.71	0.457	807	765	807
synaptobrevin	synaptobrevin	1.7034	4.49175	0.6513	6.11468	498.584	2036.19	333	100med	ALL	.	XM_002403471		0.687	0.402	333	333	333
tetratricopeptide repeat protein	tetratricopeptiderepeatprot	1.6032	4.65684	0.7515	6.55808	1317.89	5587.48	852	100med	ALL	.	XM_002399572		0.675	0.374	852	807	852
THO complex subunit	THOcomplexsubunit	1.4028	4.18921	0.6513	6.02441	720.543	3108.59	516	100med	ALL	Prot	XM_002412392		0.679	0.374	516	483	516
threonine dehydrogenase	threoninedehydrogenase	1.2024	4.2567	0.7014	6.18441	1183.36	5157.8	834	100med	ALL	Prot	XM_002404929		0.684	0.424	834	834	834
trafficking protein particle complex subunit	traffprotparticlecompsu	1.7535	3.35428	0.6012	5.87571	600.416	3172.88	540	100med	ALL	.	XM_002414457	SCSE	0.71	0.457	540	537	540
trafficking protein particle complex subunit 6B	traffprotparticlecompsu6B	1.3527	5.32799	0.6513	6.99704	847.151	3358.58	495	100med	ALL	.	XM_002402567		0.65	0.339	483	465	495
trafficking protein particle complex subunit2	traffprotparticlecompsu2	1.6032	4.63076	0.7515	5.66788	467.707	1717.37	306	100med	ALL	Prot	XM_002405078		0.704	0.428	303	291	306
transaldolase	transaldolase	1.3026	3.43664	0.7515	5.32059	1103.16	5139.69	966	100med	ALL	.	XM_002416296		0.667	0.294	966	660	966
transcription factor E(Y)2	transcriptionfactEY2	2.7555	2.84939	0.6513	5.52064	293.487	1722.44	312	100med	ALL	.	XM_002410629		0.701	0.401	312	309	312
transcription factor NFAT, subunit NF45	transcriptionfacNFATsuNF45	1.9038	2.8672	0.7014	5.76107	951.909	5738.03	999	100med	ALL	Ortho	XM_002434174		0.682	0.366	996	990	999
transcription initiation factor IIE, beta subunit	transcriptioninitfacIIEbetasu	1.4028	4.02543	0.7014	5.93314	1143.22	5072.83	861	100med	ALL	.	XM_002407807		0.673	0.402	852	837	855
transcriptional coactivator	transcriptionalcoactivator	0.7515	4.2183	0.6513	6.56304	949.117	4449.74	720	100med	ALL	Prot	XM_002405446	SCSE	0.653	0.381	693	657	720
translation initiation factor 3, subunit E	translationinitfac3suE	1.0521	5.18488	0.6513	6.24249	1819.89	6573.35	1056	100med	ALL	Sit, Prot	XM_002415348		0.677	0.388	1053	1053	1056
transmembrane GTPase mfn	transmembraneGTPasemfn	1.7535	3.2452	0.6513	5.87069	2174.29	11817.7	2019	100med	ALL	Prot	XM_002403790		0.701	0.44	2013	1944	2019
transmembrane protein	transmembraneprotein	1.3527	4.61448	0.6513	6.18068	618.34	2503.17	405	100med	ALL	Sclero, Prot	XM_002433553	SCSE	0.674	0.422	405	342	405
transmembrane protein 3	transmembraneprotein3	1.503	5.32679	0.6012	6.42515	569.967	2062.47	321	100med	ALL	Trog	XM_002408153		0.682	0.424	321	321	321
transmembrane protein5	transmembraneprotein5	1.8537	3.32604	0.7014	5.9699	671.861	3617.76	612	100med	ALL	.	XM_002413925		0.686	0.418	606	594	612
U3 small nucleolar ribonucleoprotein (snoRNP) component	U3smallnucribonucleoprotnoRNPcomp	1.9539	4.82099	0.6012	7.3769	539.951	2478.64	336	100med	ALL	.	XM_002411829		0.658	0.36	336	330	336
U5 snRNP-associated RNA splicing factor	U5snRNPassocRNAsplicfac	1.6032	3.74798	0.7515	5.81532	1274.31	5949.07	1032	100med	ALL	.	XM_002407060		0.693	0.425	1032	1014	1032
vacuolar protein-sorting protein	vacuolarproteinsortprot	1.7034	4.56214	0.7014	6.5023	766.439	3277.16	504	100med	ALL	Prot	XM_002399365		0.656	0.367	504	447	504
YJER protein	YJERprotein	1.7034	4.1867	0.6012	5.92405	565.204	2399.24	405	100med	ALL	.	XM_002407309		0.681	0.41	405	405	405
zinc finger protein	zincfingerprotein	1.3026	3.90447	0.7515	5.61163	589.575	2558.9	456	100med	ALL	.	XM_002410572	SCSE	0.684	0.414	456	285	456
								67362			Prot = 26		SCSE = 16
1-acyl-glycerol-3-phosphate acyltransferase	1acylglyc3phosphacyltrans	0.8517	8.79699	0.7014	8.00316	3105.34	8475.34	1068	100fast	ALL	.	XM_02410395		0.59	0.257	1059	1047	1068
26S proteasome regulatory complex, subunit PSMD5	26SprotregcomplexsuPSMD5	0.7515	11.4865	0.6513	8.94607	3733.11	8749.25	990	100fast	ALL	.	XM_002408968		0.509	0.177	975	948	990
28S ribosomal protein S24	28SriboprotS24	0.0501	7.86653	0.6513	8.02376	1329.44	4092.12	516	100fast	ALL	Prot	XM_002399501		0.575	0.273	516	474	516
28S ribosomal protein S9	28SriboprotS9	0.5511	9.23507	0.6513	7.9277	3241.51	8371.65	1059	100fast	ALL	.	XM_002409558		0.594	0.253	1056	1032	1059
3-hydroxyanthranilate 3,4-dioxygenase	3hydroxyanthr34dioxygenase	0.6012	8.51592	0.6513	7.22102	1464.74	3726.05	516	100fast	ALL	Prot	XM_002405481		0.585	0.269	513	498	516
39S ribosomal protein L28	39SriboprotL28	0.7014	9.91411	0.6513	8.51412	2230.67	5747.03	681	100fast	ALL	.	XM_002404564		0.565	0.216	678	660	681
39S ribosomal protein L44	39SriboprotL44	0.7014	10.1203	0.7014	8.51065	2692.01	6791.5	801	100fast	ALL	Ortho, Prot	XM_002402958		0.559	0.223	789	782	798
39S ribosomal protein L51	39SriboprotL51	0.7515	9.88145	0.7014	8.61309	1215.42	3204.07	375	100fast	ALL	.	XM_002407168		0.566	0.229	369	357	375
4SNc-Tudor domain protein	4SNcTudordomainprot	1.0521	7.08058	0.7515	7.48706	6422.09	20394.8	2775	100fast	ALL	Prot	XM_002415006		0.61	0.293	2712	2649	2787
60S ribosomal protein L3	60SriboprotL3	0.7515	9.017	0.7515	8.19457	3164.97	8653.47	1062	100fast	ALL	.	XM_002413908	SCSE	0.58	0.239	1050	1017	1062
actin-binding protein Sla2	actinbindingprotSla2	0.6513	6.25474	0.6012	7.09823	938.211	3194.2	450	100fast	ALL	.	XM_002434723		0.642	0.351	450	426	450
adenine phosphoribosyltransferase	adeninephosphoribosyltransf	1.002	8.65384	0.7515	7.83437	1116.35	3031.9	387	100fast	ALL	Sit	XM_002405843		0.583	0.272	405	336	405
alpha-1,6-mannosyl-glycoprotein beta-1,2-N-acetylglucosaminyltransferase	alpha16mannosylglycoprotbeta12NAGT	0.9018	6.86536	0.8016	7.52248	1860.51	6115.78	813	100fast	ALL	Hesp	XM_002414809		0.624	0.304	810	765	816
amphiphysin	amphiphysin	0.9519	9.28968	0.7014	8.61986	2350.29	6594.19	774	100fast	ALL	.	XM_002405699		0.548	0.188	762	723	771
amyloid binding protein	amyloidbindingprot	1.2525	5.50452	0.7014	6.96825	3010.97	11434.9	1650	100fast	ALL	Prot	XM_002414120		0.636	0.307	1647	1629	1650
armadillo repeat-containing protein	armadillorepeatcontprot	1.1022	9.26998	0.7014	8.5402	926.998	2562.06	300	100fast	ALL	Hesp	XM_002410865		0.582	0.267	300	297	300
Attractin and platelet-activating factor acetylhydrolase	Attractinplateletactfacacetylhydro	1.0521	5.60731	0.7515	7.05621	1132.68	4276.06	612	100fast	ALL	Leio	XM_002400824		0.619	0.311	702	642	714
brain protein 2	brainprotein2	0.6012	10.7884	0.6513	8.86812	3452.27	8540	969	100fast	ALL	.	XM_002409063		0.543	0.2	978	796	990
carrier protein	carrierprotein	0.9519	10.0798	0.6012	8.40158	1007.98	2520.48	300	100fast	ALL	.	XM_002408370		0.578	0.217	300	291	300
caveolin	caveolin	1.0521	6.87315	0.8016	7.01403	1505.22	4629.26	669	100fast	ALL	.	XM_002400660		0.602	0.291	657	522	669
COMM domain-containing protein	COMMdomaincontgprot	1.2024	8.39588	0.6513	8.30477	1502.86	4459.66	537	100fast	ALL	.	XM_002403617		0.58	0.244	537	534	537
cytochrome b5 domain-containing protein	cytochromeb5domcontprot	0.6513	8.61362	0.7515	7.7558	1972.52	5328.23	693	100fast	ALL	.	XM_002402886		0.577	0.266	684	657	693
cytochrome C oxidase assembly protein	cytochromeCoxiassprot	1.1022	7.56973	0.6513	7.69549	1688.05	5171.37	678	100fast	ALL	Leio	XM_002402926		0.634	0.324	672	663	678
cytochrome P450	cytochromeP450	0.9018	7.57049	0.7014	7.31898	1665.51	4830.53	663	100fast	ALL	.	XM_002404394		0.612	0.292	654	645	657
DNA-directed RNA polymerase III subunit RPC9	DNAdirRNApolIIIsuRPC9	1.2024	5.59341	0.5511	7.18081	682.395	2628.18	375	100fast	ALL	.	XM_002406939	SCSE	0.65	0.328	375	357	375
esterase D	esteraseD	0.8016	6.98918	0.7515	6.44229	2012.88	5585.46	870	100fast	ALL	Prot	XM_002415039		0.645	0.336	861	843	870
eukaryotic translation initiation factor 3 subunit C	euktransinitfac3suC	0.8016	4.55292	0.6513	6.0744	3082.33	12337.1	2076	100fast	ALL	.	XM_002400505		0.634	0.305	2031	1956	2070
F1F0-ATP synthase, subunit OSCP_ATP5	F1F0ATPsynsuOSCPATP5	1.3026	7.32871	0.7515	7.12082	1091.98	3183.01	447	100fast	ALL	Prot	XM_002401973		0.624	0.289	447	447	447
ferric-chelate reductase	ferricchelatereductase	0.9018	7.55888	0.7515	7.60926	2146.72	6483.09	858	100fast	ALL	.	XM_002403873		0.593	0.252	852	834	858
gamma-soluble NSF attachment protein	gammasolubleNSFattachprot	1.4529	5.76509	0.6513	6.73338	1222.2	4282.43	636	100fast	ALL	Prot	XM_002413325		0.636	0.302	636	636	636
general transcription factor 3C polypeptide	generaltranscfac3Cpolypep	0.5511	9.89958	0.6513	9.36557	900.862	2556.8	312	100fast	ALL	.	XM_002415596	SCSE	0.52	0.183	279	252	312
glutaminyl cyclase	glutaminylcyclase	0.8016	7.52442	0.7014	7.92112	2460.49	7770.62	990	100fast	ALL	.	XM_002415508		0.6	0.295	987	948	990
glycosyltransferase	glycosyltransferase	1.1523	7.63289	0.7014	7.64599	3320.31	9978.02	1305	100fast	ALL	Prot	XM_002405501		0.606	0.297	1305	1239	1305
golgi SNAP receptor complex member	golgiSNAPreccompmemb	1.1523	6.72796	0.6513	7.23732	1197.58	3864.73	546	100fast	ALL	.	XM_002400130		0.607	0.319	528	513	546
heat shock protein 70 (HSP70)-interacting protein	heatshockprot70HSP70intprot	0.6012	8.27102	0.7014	8.00743	2001.59	5813.39	744	100fast	ALL	Sit	XM_002408032		0.587	0.278	723	612	744
histone acetyltransferase type B catalytic subunit	histoneacetyltransBcatsu	1.0521	6.78968	0.7014	7.12918	2736.24	8619.18	1212	100fast	ALL	Prot	XM_002402280		0.636	0.328	1206	1200	1212
hypothetical protein XM_002400131	hpXM002400131	1.1523	7.8544	0.7014	7.284	1460.92	4086.32	561	100fast	ALL	.	XM_002400131		0.623	0.296	561	402	561
hypothetical protein XM_002400216	hpXM002400216	0.6513	7.08909	0.6513	7.98217	1077.54	3639.87	459	100fast	ALL	.	XM_002400216		0.627	0.285	456	450	459
hypothetical protein XM_002400277	hpXM002400277	1.1022	5.47374	0.6513	6.58091	1839.18	6653.3	1011	100fast	ALL	.	XM_002400277		0.649	0.351	996	975	1002
hypothetical protein XM_002400991	hpXM002400991	0.7515	8.87394	0.7014	7.93205	2298.35	6163.2	777	100fast	ALL	.	XM_002400991		0.592	0.267	795	786	801
hypothetical protein XM_002402735	hpXM002402735	0.8517	7.43556	0.7014	7.41387	1457.37	4359.35	588	100fast	ALL	.	XM_002402735		0.615	0.294	588	537	588
hypothetical protein XM_002404569	hpXM002404569	0.0501	7.64287	0.6012	7.67359	1345.15	4051.66	669	100fast	ALL	Trog, Prot	XM_002404569		0.551	0.232	525	513	669
hypothetical protein XM_002404584	hpXM002404584	0.501	5.44877	0.7014	6.6484	1623.73	5963.61	906	100fast	ALL	.	XM_002404584		0.644	0.375	894	846	906
hypothetical protein XM_002405038	hpXM002405038	1.4529	7.48844	0.7014	6.96814	741.355	2090.44	309	100fast	ALL	.	XM_002405038		0.593	0.262	306	279	309
hypothetical protein XM_002405366	hpXM002405366	0.8517	9.42475	0.7014	8.62157	4693.52	12880.6	1509	100fast	ALL	.	XM_002405366		0.556	0.233	1512	1488	1533
hypothetical protein XM_002408178	hpXM002408178	1.0521	6.87839	0.6513	7.40576	5268.85	17040.6	2328	100fast	ALL	Trog, Prot	XM_002408178		0.61	0.299	2316	2289	2328
hypothetical protein XM_002409307	hpXM002409307	1.4529	6.97521	0.7014	7.29062	1018.38	3193.29	438	100fast	ALL	.	XM_002409307		0.634	0.279	438	438	438
hypothetical protein XM_002409343	hpXM002409343	0.9018	7.60474	0.6513	6.98415	760.474	2095.25	303	100fast	ALL	Ortho	XM_002409343		0.585	0.284	300	288	303
hypothetical protein XM_002409707	hpXM002409707	1.2525	6.74128	0.7014	7.747	1071.86	3695.32	486	100fast	ALL	Siro	XM_002409707		0.613	0.296	486	411	486
hypothetical protein XM_002410551	hpXM002410551	0.5511	9.14379	0.7014	7.69177	1810.47	4568.91	600	100fast	ALL	Sclero, Ortho, Prot	XM_002410551	SCSE	0.579	0.252	591	585	600
hypothetical protein XM_002414595	hpXM002414595	1.002	7.94098	0.7014	7.08931	865.567	2530.88	357	100fast	ALL	.	XM_002414595		0.64	0.359	327	327	357
hypothetical protein XM_002415303	hpXM002415303	0.6513	6.72043	0.7014	6.53564	1478.49	4313.52	663	100fast	ALL	.	XM_002415303	SCSE	0.63	0.315	648	456	660
hypothetical protein XM_002415521	hpXM002415521	1.7535	6.01402	0.8016	7.36765	799.865	2939.69	411	100fast	ALL	.	XM_002415521		0.613	0.231	411	399	411
hypothetical protein XM_002415637	hpXM002415637	0.8517	6.88593	0.7014	7.07189	1934.95	5961.6	846	100fast	ALL	.	XM_002415637		0.643	0.337	846	777	846
hypothetical protein XM_002415980	hpXM002415980	0.8517	5.97708	0.7014	6.35941	1099.78	3510.39	591	100fast	ALL	.	XM_002415980		0.622	0.33	585	501	588
hypothetical protein XM_002434179	hpXM002434179	0.9018	9.83267	0.7014	8.63433	1288.08	3393.29	393	100fast	ALL	.	XM_002434179		0.6	0.277	393	342	393
hypothetical protein XM_002434727	hpXM002434727	0.9519	7.35314	0.7515	6.81719	1250.03	3497.22	552	100fast	ALL	.	XM_002434727		0.584	0.255	516	441	552
lamin	lamin	1.3026	5.38021	0.6513	7.03293	2926.83	11477.7	1635	100fast	ALL	Sclero	XM_002402795		0.628	0.303	1632	1371	1635
microspherule protein	microspheruleprot	1.002	5.30645	0.7014	6.53053	2361.37	8816.22	1359	100fast	ALL	Siro, Hesp	XM_002406640		0.631	0.325	1341	1023	1359
molybdopterin synthase large subunit	molybdopterinsynlargesu	0.7014	8.20165	0.6513	7.60072	1140.03	3169.5	417	100fast	ALL	.	XM_002411337		0.596	0.297	417	392	417
N(6)-adenine-specific DNA methyltransferase	N6adspecDNAmethyltrans	0.8517	8.86216	0.7014	8.12295	1231.84	3387.27	420	100fast	ALL	.	XM_002436235		0.583	0.264	414	393	420
NADH-ubiquinone oxidoreductase, subunit NDUFB10_PDSW	NADHuboxreducsuNDUFB10PDSW	0.1503	8.89533	0.7515	8.20217	1209.76	3346.48	408	100fast	ALL	Leio	XM_002416150		0.586	0.243	447	438	453
NADH_ubiquinone oxidoreductase, NDUFA9/39kDa subunit	NADHuboxreducNDUFA939kDasu	0.8016	6.63753	0.6513	7.66204	1433.71	4965	657	100fast	ALL	.	XM_002416449		0.628	0.32	651	645	657
NADH_ubiquinone oxidoreductase, NDUFB9_B22 subunit	NADHuboxreducNDUFB9B22su	0.4509	8.75733	0.7014	8.16381	1261.06	3551.26	435	100fast	ALL	Prot	XM_002416165		0.594	0.246	435	429	435
p15-2B protein	p152Bprotein	0.8517	8.97109	0.7014	8.34921	1184.18	3356.38	402	100fast	ALL	Prot	XM_002407851	SCSE	0.582	0.259	399	387	402
peroxisomal biogenesis factor	peroxisomalbiogenfac	1.1523	6.87375	0.7014	7.55657	1670.32	5531.41	735	100fast	ALL	.	XM_002402473		0.594	0.25	729	699	735
poly(A) polymerase	polyApolymerase	0.7515	8.4632	0.7014	7.82222	3410.67	9457.07	1212	100fast	ALL	Leio, Prot	XM_002400109	SCSE	0.598	0.287	1209	1182	1212
polyglutamine binding protein	polyglutaminebindingprot	0.9018	7.82425	0.7014	7.08278	1690.04	4589.64	657	100fast	ALL	.	XM_002415707		0.588	0.297	648	594	657
prefoldin 3	prefoldin3	1.4028	5.62826	0.5511	7.14273	686.648	2635.67	372	100fast	ALL	.	XM_002407687		0.64	0.296	372	336	372
prolyl endopeptidase	prolylendopeptidase	1.2024	6.45917	0.7014	6.88421	4592.47	14704.7	2136	100fast	ALL	.	XM_002410744		0.648	0.332	2136	2115	2136
protein PPRC1	proteinPPRC1	0.7014	7.99053	0.7515	7.48966	1422.31	3999.48	534	100fast	ALL	.	XM_002406888		0.594	0.305	534	507	534
pterin-4-alpha-carbinolamine dehydratase	pterin4alphacarbaminedehyd	0.7515	6.65456	0.6513	7.17348	705.383	2302.69	336	100fast	ALL	.	XM_002399798		0.645	0.327	336	309	336
ribosomal biogenesis protein	ribosomalbiogenesisprot	1.0521	7.2331	0.7014	7.37252	2068.67	6325.62	858	100fast	ALL	.	XM_002433365		0.638	0.325	858	858	858
ribosomal protein	ribosomalprotein	1.4028	6.67817	0.7014	7.40312	1101.9	3664.54	495	100fast	ALL	.	XM_002416337		0.619	0.269	495	492	495
ribosomal protein L11	ribosomalproteinL11	1.1022	8.24503	0.6513	7.65188	1574.8	4384.53	576	100fast	ALL	.	XM_002434049	SCSE	0.618	0.285	573	548	576
ribosomal protein L14	ribosomalproteinL14	1.1523	5.40119	0.6513	6.81637	685.952	2617.49	405	100fast	ALL	.	XM_002414760		0.629	0.336	402	372	405
ribosomal protein L15	ribosomalproteinL15	0.8517	8.52963	0.6513	8.28816	2439.48	7111.24	870	100fast	ALL	.	XM_002409972		0.58	0.249	861	834	870
ribosomal protein L16	ribosomalproteinL16	0.9018	8.05859	0.7014	7.67769	1434.43	4122.92	537	100fast	ALL	.	XM_002404630		0.633	0.304	537	300	537
ribosomal protein L19	ribosomalproteinL19	0.8016	7.48072	0.7014	7.94599	1713.08	5458.89	687	100fast	ALL	Leio	XM_002414720		0.605	0.303	687	672	687
ribosomal protein L2	ribosomalproteinL2	0.8517	8.43561	0.7515	8.26781	1796.79	5283.13	651	100fast	ALL	Siro	XM_002435917		0.584	0.252	645	636	651
ribosomal protein L20	ribosomalproteinL20	0.4008	10.1589	0.7014	8.70134	1594.95	4124.44	477	100fast	ALL	.	XM_002412781		0.538	0.193	477	375	477
ribosomal protein L22	ribosomalproteinL22	1.1022	6.6555	0.7014	6.90983	1091.5	3420.37	495	100fast	ALL	.	XM_002404566		0.639	0.345	495	492	495
ribosomal protein L28	ribosomalproteinL28	0.3507	10.1326	0.5511	8.40672	1246.31	3102.08	369	100fast	ALL	.	XM_002436183		0.577	0.203	369	369	369
ribosomal protein L43	ribosomalproteinL43	0.8517	8.60195	0.7014	8.17284	1032.23	2942.22	360	100fast	ALL	.	XM_002399324		0.592	0.283	360	357	360
ribosomal protein mRpS25	ribosomalproteinmRpS25	0.8517	7.98642	0.7515	7.26988	1277.83	3489.54	495	100fast	ALL	Prot	XM_002400641	SCSE	0.609	0.295	495	438	495
ribosomal protein S7	ribosomalproteinS7	0.5511	10.5936	0.6513	8.48488	2086.94	5040.02	621	100fast	ALL	.	XM_002406889	SCSE	0.553	0.195	609	576	621
RING finger motif containing protein	RINGfingermotifcontgprot	0.8016	6.5522	0.7014	6.74378	1683.91	5199.45	810	100fast	ALL	.	XM_002416194		0.633	0.357	759	741	807
RNA polymerase II, large subunit	RNApolIIlargesu	0.7515	10.5283	0.7014	9.5361	2147.78	5836.09	615	100fast	ALL	.	XM_002409554	SCSE	0.531	0.18	615	588	615
secreted protein	secretedprot	1.503	5.49607	0.6513	6.79099	1423.48	5296.97	780	100fast	ALL	Siro, Prot	XM_002435904		0.642	0.305	780	780	780
secreted salivary gland peptide	secretedsalivaryglandpep	0.8016	8.89932	0.7515	8.11489	1059.02	2897.02	357	100fast	ALL	.	XM_002406152		0.59	0.272	357	309	357
sphingosine phosphate lyase	sphingosinephosphatelyase	0.9018	8.23556	0.7014	7.83205	4035.43	11513.1	1470	100fast	ALL	.	XM_002402968		0.595	0.224	1470	1314	1470
sun-cor steroid hormone receptor co-repressor	suncorsteroidhorreccorep	1.0521	9.80729	0.7014	8.57347	1108.22	2906.41	339	100fast	ALL	Prot	XM_002402419		0.575	0.224	339	327	339
transcription initiation factor ia	transcripinitfactoria	1.2525	7.60508	0.7014	7.62201	1406.94	4230.22	567	100fast	ALL	.	XM_002399728		0.592	0.266	555	546	567
transmembrane protein 2	transmembraneprotein2	1.1022	5.75513	0.5511	6.90996	748.166	2715.61	393	100fast	ALL	.	XM_002401028		0.639	0.323	393	384	393
transmembrane protein 4	transmembraneprotein4	0.4509	12.6209	0.6513	9.911	3117.36	7344.05	750	100fast	ALL	.	XM_002405051		0.494	0.155	744	732	750
tryptophan-rich protein	tryptophanrichprot	1.2525	6.50448	0.7515	6.76547	1040.72	3267.72	483	100fast	ALL	Prot	XM_002406489		0.65	0.352	483	483	483
U11/U12 small nuclear ribonucleoprotein 25 kDa protein	U11U12smallnucribonucleoprot25kDa	0.8016	6.50636	0.6513	6.61089	806.789	2479.08	375	100fast	ALL	.	XM_002409286		0.623	0.291	372	360	375
vacuolar protein-sorting-associated protein	vacprotsortingassprot	1.3527	6.94791	0.7515	7.43968	1181.14	3816.56	513	100fast	ALL	.	XM_002399415		0.633	0.333	513	468	513
vitamin K epoxide reductase complex subunit 1 precursor	vitKepoxidereductasecomsu1pre	0.8517	9.30186	0.6012	8.01421	1116.22	2885.11	360	100fast	ALL	.	XM_002403843		0.619	0.292	360	357	360
XM_002434569 hypothetical protein	XM002434569hypoprot	0.7014	7.16737	0.7515	6.84887	960.427	2753.25	405	100fast	ALL	.	XM_002434569		0.637	0.343	402	309	405
								72294			Prot = 20		SCSE = 11
20S_proteasome								414	67Scorp	ALL	.	XM_002406433		0.739	0.507	414	414	414
26SProteasomeRegulatorySubunitRPN2								303	67Scorp	ALL	.	XM_002407329		0.687	0.327	303	303	303
40SribosomalproteinS15								450	67Scorp	ALL	Sclero, Ortho, Hesp	XM_002406386		0.759	0.529	450	298	450
ala_tRNAsynthetaseHadrurus								705	67Scorp	no Ixodes	.	GQ885696		0.717	0.46	705	705	706
ATPase								321	67Scorp	ALL	.	XM_002410255		0.751	0.545	321	318	321
ATPbindingProtein								570	67Scorp	ALL	Prot	XM_002415142		0.653	0.34	567	540	570
Bax_mediatedApoptosisInhibitorTEGT_BI-1								600	67Scorp	ALL	.	XM_002434452		0.625	0.291	599	382	602
beta1,4_mannosyltransferase								570	67Scorp	ALL	Prot	XM_002403331		0.606	0.253	570	564	570
cAMP_dependentProteinKinase								435	67Scorp	ALL	.	XM_002401881		0.76	0.54	435	363	435
ClathrinHeavyChain								936	67Scorp	ALL	Sit	XM_002406196		0.778	0.572	938	924	938
cleavageandpolyadenylationspecificityfactor								822	67Scorp	ALL	Sclero	XM_002402390		0.766	0.579	822	702	822
COPIIvesicleProtein								381	67Scorp	no Ixodes	Leio	EL698895		0.683	0.349	381	297	381
core histone H2a_H2b_h3_H4								411	67Scorp	no Ortho, Leio	.	XM_002399526		0.806	0.633	411	411	411
cyclophilintypepeptidyl_prolylcis_transisomerase								447	67Scorp	ALL	Prot	XM_002411964		0.715	0.456	447	420	447
CytochromeC								351	67Scorp	ALL	.	XM_002411037		0.706	0.402	339	249	351
DNA_directedRNAPolymeraseII								714	67Scorp	ALL	.	XM_002416438		0.765	0.57	714	705	714
dynamin								222	67Scorp	ALL	.	XM_002434765		0.701	0.437	222	222	222
endosomalmembraneprotEMP70								606	67Scorp	no Proto	.	XM_002406413		0.742	0.526	606	606	606
eukaryotictranslationinitiationfactor3								954	67Scorp	ALL	Prot	XM_002399593		0.691	0.394	951	933	954
F1F0typeATPsynthaseSubunitG								369	67Scorp	ALL	.	XM_002402237		0.604	0.244	312	249	369
fumarase								753	67Scorp	ALL	Prot	XM_002411012		0.729	0.495	753	753	753
Glucosamine6PhosphateIsomerase								528	67Scorp	no Ixodes	Hesp	GQ887192		0.753	0.532	528	525	528
glutamyl_tRNAsynthetase								453	67Scorp	ALL	.	XM_002434318		0.712	0.461	453	402	453
glycogensynthase								969	67Scorp	ALL	.	XM_002435718		0.728	0.495	966	675	969
GMPsynthase								588	67Scorp	ALL	.	XM_002434290		0.709	0.439	588	585	588
guanine_nucleotide_bindingprotein								717	67Scorp	ALL	Hesp	XM_002414396		0.713	0.382	705	426	717
HadrurusSignalRecognitionParticle								303	67Scorp	no Ixodes, Hesp	.	GQ886922		0.819	0.64	303	303	303
HeterometrusUnknownVenomEST								555	67Scorp	no Ixodes, Leio	Hesp, Prot	FD664199		0.745	0.479	555	492	555
histone_deacetylase								849	67Scorp	no Proto	.	XM_002407888		0.76	0.527	849	768	849
histoneH2B								375	67Scorp	no Proto	.	XM_002402577		0.784	0.563	375	285	375
Hsp70								906	67Scorp	ALL	.	XM_002402518		0.755	0.545	906	795	906
HypoProt_gi302318756								255	67Scorp	no Ixodes	.	FD664211		0.679	0.4	255	138	255
HypoProt_XM002400268								300	67Scorp	ALL	.	XM_002400268		0.766	0.577	300	297	300
HypoProt_XM002405439								471	67Scorp	ALL	Prot	XM_002405439		0.656	0.328	473	378	473
HypoProt_XM002406989								243	67Scorp	ALL	.	XM_002406989		0.734	0.506	243	234	243
HypoProt_XM002408912								465	67Scorp	ALL	Hesp, Prot	XM_002408912		0.695	0.441	465	438	465
HypoProt_XM002412521								543	67Scorp	ALL	.	XM_002412521		0.73	0.492	543	528	543
HypoProt_XM002416592								321	67Scorp	ALL	.	XM_002416592		0.724	0.458	321	321	321
Initiationfactor4E								204	67Scorp	ALL	.	XM_002435043		0.716	0.451	204	204	204
leucyltRNAsynthetase								324	67Scorp	ALL	Siro	XM_002433955		0.719	0.451	324	324	324
MCM2protein								525	67Scorp	no Ixodes, Prot	.	GQ885248		0.737	0.524	525	462	525
MybTransformingProtein								441	67Scorp	ALL	.	XM_002414450		0.801	0.638	442	333	442
NADH_ubiquinone oxidoreductase								441	67Scorp	ALL	.	XM_002413945		0.677	0.408	441	438	441
NAHDdehydrogenase								543	67Scorp	ALL	Sit	XM_002416091		0.597	0.247	540	333	543
Phospatidlyinoditol4KinaseTypeII								441	67Scorp	ALL	.	XM_002404517		0.707	0.354	435	429	441
PhosphoglucoseIsomerase								666	67Scorp	ALL	.	XM_002415986		0.711	0.422	666	659	666
premRNAsplicingfactorPrp8								618	67Scorp	ALL	.	XM_002412742		0.726	0.406	618	471	618
ribosomalproteinL6								759	67Scorp	ALL	Sit, Hesp	XM_002400511		0.654	0.31	756	633	759
ribosomalproteinL18								567	67Scorp	ALL	.	XM_002400272		0.717	0.441	567	501	567
ribosomalproteinL31								387	67Scorp	ALL	Hesp	XM_002403538		0.738	0.488	387	300	387
ribosomalproteinS25								309	67Scorp	no Hesp	Sit, Prot	XM_002401919		0.761	0.563	309	234	309
RNAhelicase								564	67Scorp	ALL	.	XM_002406912		0.732	0.443	564	564	564
RNApolymeraseIItranscriptionelongationfactor								363	67Scorp	ALL	Ortho, Prot	XM_002405226		0.771	0.562	363	345	363
Serine_Threonine_ProteinKinase								246	67Scorp	ALL	.	XM_002411461		0.774	0.585	246	246	246
signalrecognitionparticle14kDprotein								309	67Scorp	ALL	Prot	XM_002412661		0.662	0.333	309	237	309
60SribosomalproteinL14								288	67Scorp	ALL	Trog	XM_002403042		0.615	0.292	288	261	288
60SribosomalproteinL23								426	67Scorp	ALL	Hesp	XM_002399916		0.747	0.484	426	417	426
60SribosomalproteinL27								411	67Scorp	ALL	Leio	XM_002433977		0.737	0.499	411	357	411
60SribosomalproteinL37								315	67Scorp	ALL	Hesp	XM_002410867		0.698	0.378	312	264	315
60SRibosomalProteinL44								231	67Scorp	ALL	Sclero, Hesp	XM_002406224		0.771	0.55	231	231	231
Syntaxin								387	67Scorp	no Trog	.	XM_002414877		0.782	0.543	384	291	387
TetrahydrofolateSynthaseHadrurus								594	67Scorp	no Ixodes	Siro, Ortho	GQ885294		0.71	0.443	594	495	594
protein_transportproteinSEC61alphasubunit								231	67Scorp	ALL	Siro	XM_002403711		0.804	0.623	231	228	231
triosephosphateisomerase								474	67Scorp	ALL	.	XM_002411260		0.659	0.352	474	441	474
UbiquitinSpecificProtease								237	67Scorp	ALL	.	XM_002407853		0.666	0.283	237	231	237
UnknownHadVenomEL698907								309	67Scorp	no Ixodes	Ortho	EL698907		0.598	0.285	306	267	309
VacuolarHATPaseV1sector								471	67Scorp	ALL	.	XM_002413524		0.802	0.626	471	447	471
								32256			Prot = 11
